# Supplementary material for: Investigating trends in those who experience menstrual bleeding changes after SARS-CoV-2 vaccination
Source: Sci Adv. 2022 Jul 15;8(28):eabm7201. doi: 10.1126/sciadv.abm7201 (PMC9286513; doi:10.1126/sciadv.abm7201)
Supplement: Supplementary file 2 — Tables S1 to S9 [file sciadv.abm7201_tables_s1_to_s9.zip]

Archive with 9 entries (9 files):
- sciadv.abm7201_table_s1.xlsx
- sciadv.abm7201_table_s2.xlsx
- sciadv.abm7201_table_s3.xlsx
- sciadv.abm7201_table_s4.xlsx
- sciadv.abm7201_table_s5.xlsx
- sciadv.abm7201_table_s6.xlsx
- sciadv.abm7201_table_s7.xlsx
- sciadv.abm7201_table_s8.xlsx
- sciadv.abm7201_table_s9.xlsx
