# Supplementary material for: Investigating trends in those who experience menstrual bleeding changes after SARS-CoV-2 vaccination
Source: Sci Adv. 2022 Jul 15;8(28):eabm7201. doi: 10.1126/sciadv.abm7201 (PMC9286513; doi:10.1126/sciadv.abm7201)
Supplement: Supplementary file 2 — Tables S1 to S9 [file sciadv.abm7201_tables_s1_to_s9.zip › sciadv.abm7201_table_s1.xlsx]

## Sheet: Table S1
Table S1	Full reporting of demographics and sample background.
	Total	18-24	25-34	35-45	46-54	55+
Age	34.22 (9.18)	21.69 (1.85)	29.63 (2.84)	39.43 (3.10)	49.10 (2.38)	59.34 (4.94)
Gender (select all)
Woman	36496	4932	13387	12866	4267	594
Nonbinary	2422	1223	962	207	28	<10
Genderqueer or non-conforming	1238	581	478	150	26	<10
Transgender	876	548	283	39	<10	0
Man	503	346	135	19	<10	<10
Two-spirit	42	18	12	10	<10	0
not listed	189	78	85	23	<10	0
Race (select all)
White	34490	5346	12997	11772	3836	539
Black or African American	1356	269	493	414	152	28
Asian	2448	614	974	640	210	10
American Indian or Alaskan Native	551	103	236	156	46	10
Native Hawaiian or Other Pacific Islander	137	32	68	29	<10	<10
other	1161	211	530	322	92	<10
Ethnicity (select all)
Non-Hispanic or Latinx	31539	4996	11947	10698	3449	449
Hispanic or Latinx	3192	660	1361	924	227	20
other	2451	378	846	800	351	76
N	39129	6332	14797	13096	4304	600
Note. Demographic characteristics were select all, so these options are non-exclusive.
