# Supplementary material for: Investigating trends in those who experience menstrual bleeding changes after SARS-CoV-2 vaccination
Source: Sci Adv. 2022 Jul 15;8(28):eabm7201. doi: 10.1126/sciadv.abm7201 (PMC9286513; doi:10.1126/sciadv.abm7201)
Supplement: Supplementary file 2 — Tables S1 to S9 [file sciadv.abm7201_tables_s1_to_s9.zip › sciadv.abm7201_table_s2.xlsx]

## Sheet: Table S2
Table S2. Menstrual changes and vaccine symptoms reported after each vaccine dose (full reporting).
	Full sample	18-24 (N=6,332)				25-34 (N=14,797)				35-45 (N=13,096)				46-54 (N=4,304)				55+ (N=600)
Dose 1		Pfizer	Moderna	J & J	Other	Pfizer	Moderna	J & J	Other	Pfizer	Moderna	J & J	Other	Pfizer	Moderna	J & J	Other	Pfizer	Moderna	J & J	Other
Vaccine symptoms
any side effects	34397	3082	1739	611	114	7151	4533	1212	352	6088	4104	1030	269	1838	1273	357	143	240	184	38	22
arm-soreness	34291	3198	1789	543	104	7331	4653	1050	315	6112	4156	833	223	1822	1300	274	118	233	179	22	17
fatigue	18468	1554	986	542	88	3537	2295	1046	270	2981	2041	859	202	857	582	272	101	113	89	28	15
headache	10745	858	595	452	75	1815	1240	878	242	1593	1051	640	159	458	313	174	76	52	47	20	5
fever	4211	199	206	362	72	456	388	712	196	330	282	484	134	104	65	115	55	14	15	13	6
nausea	3557	262	206	257	34	544	392	371	103	430	302	278	61	125	75	55	27	15	12	6	2
other	3828	143	101	142	16	480	392	336	60	567	554	337	58	229	176	116	29	40	31	12	6
Period changes & symptoms
Period flowa
lighter	3103	255	143	61	11	648	404	141	40	596	355	133	28	136	110	26	12	-	-	-	-
no change	18667	1678	900	195	67	4141	2591	453	194	3862	2572	373	154	785	546	80	38	-	-	-	-
heavier	6087	380	242	143	17	1114	668	319	71	1234	785	363	75	328	189	116	28	-	-	-	-
Symptoms
had a period	29867	2658	1481	480	108	6244	3944	975	315	5699	3844	884	252	1445	982	295	98	67	40	26	11
spotting	10109	1001	515	186	31	2172	1349	394	101	1732	1175	320	60	485	326	111	34	53	37	14	8
other menstrual bleeding	4476	383	184	77	17	849	562	173	50	815	516	183	46	274	180	73	23	31	20	8	8
typical period symptoms (e.g., cramping, bloating)	20690	2147	1197	410	87	4504	2836	738	217	3531	2351	600	144	897	609	206	60	66	48	22	9
chest-sorenessb	6781	822	450	152	35	1388	861	200	97	1105	695	191	59	351	224	67	22	31	17	5	4
hot flashesb	3250	337	187	78	20	522	351	98	54	556	333	105	39	268	169	43	25	36	25	3	0
other	1329	64	31	21	1	236	142	52	9	274	167	64	15	119	73	29	10	10	6	2	2
no period symptoms	5086	590	247	53	18	1156	532	103	36	801	365	78	24	480	259	35	32	145	113	6	11
Symptom timing
cycling at dose	3909	384	220	61	12	849	519	106	45	781	476	91	29	173	110	30	16	4	1	0	0
1-3 days	5226	439	233	131	19	953	641	249	45	972	581	231	42	341	165	98	10	32	27	12	2
4-7 days	6006	555	330	92	18	1300	759	229	51	1063	746	171	46	287	195	69	26	29	27	2	6
8-14 days	8258	686	411	113	30	1675	1075	253	84	1601	1112	242	80	439	308	66	27	26	16	6	5
14+ days	11195	1098	519	184	42	2486	1447	334	138	1973	1249	312	80	602	415	107	58	80	39	17	8
Dose 2
Vaccine symptoms																				-
any side effects	32775	3293	1829	-	98	7563	4692	-	275	6429	4354	-	182	2032	1376	-	114	246	205	-	15
arm-soreness	30298	3122	1759	-	78	6990	4438	-	227	5855	4089	-	182	1791	1251	-	90	218	177	-	12
fatigue	27149	2676	1597	-	55	6195	4174	-	178	5085	3874	-	155	1549	1176	-	77	175	160	-	6
headache	19413	2033	1264	-	51	4374	3211	-	128	3365	2778	-	100	979	838	-	49	116	116	-	1
fever	13818	1336	979	-	27	2898	2652	-	55	2060	2262	-	51	630	701	-	23	58	79	-	0
nausea	8793	1008	682	-	18	1918	1575	-	51	1314	1315	-	36	400	363	-	21	40	50	-	1
other	8367	511	323	-	5	1759	1267	-	36	1743	1459	-	46	591	466	-	26	54	71	-	3
Period changes & symptoms
Period flowa
lighter	3167	328	154	-	12	765	470	-	48	684	402	-	32	143	111	-	8	-	-	-	-
no change	10811	1066	585	-	44	2733	1620	-	120	2337	1464	-	98	415	281	-	27	-	-	-	-
heavier	8454	698	385	-	27	1767	1101	-	84	2022	1355	-	71	545	343	-	33	-	-	-	-
Symptoms
had a period	25335	2554	1369	-	98	5817	3583	-	249	5247	3453	-	196	1498	994	-	91	94	68	-	7
spotting	9824	1059	547	-	32	2349	1458	-	84	1845	1248	-	64	570	370	-	26	90	61	-	12
other menstrual bleeding	5269	483	246	-	20	1065	737	-	58	1062	725	-	48	423	261	-	36	55	36	-	8
typical period symptoms (e.g., cramping, bloating)	18382	2154	1136	-	77	4318	2719	-	190	3476	2216	-	126	998	688	-	67	123	74	-	11
chest-sorenessb	6419	873	440	-	33	1406	876	-	82	1152	726	-	48	396	275	-	25	46	30	-	4
hot flashesb	3503	417	249	-	15	673	387	-	50	649	390	-	32	312	223	-	23	46	33	-	2
other	2656	174	85	-	2	545	339	-	26	625	371	-	31	224	163	-	16	27	21	-	4
no period symptoms	4326	511	258	-	20	1089	546	-	64	761	432	-	44	297	154	-	19	69	55	-	5
Symptom timing
cycling at dose	3430	340	214	-	16	799	506	-	34	678	465	-	28	186	121	-	18	16	8	-	1
1-3 days	6484	678	322	-	24	1336	862	-	53	1334	865	-	64	510	291	-	38	57	38	-	7
4-7 days	5351	573	320	-	22	1194	767	-	56	1076	659	-	50	325	197	-	30	39	31	-	8
8-14 days	6485	641	333	-	26	1526	901	-	64	1377	881	-	57	341	225	-	19	53	29	-	5
14+ days	8414	849	439	-	27	2073	1165	-	115	1612	1039	-	47	518	372	-	27	67	54	-	5
N	39129	3646	1916	634	133	8246	4898	1260	388	7135	4521	1126	304	2287	1448	406	159	306	218	43	32
Note: a = non-menstruating individuals were not asked these items. b = added to the survey later. Dose 1 and dose 2 sample sizes differ because the Johnson&Johnson vaccine does not have a second dose, so participants do not report on any dose 2 survey items. Dose 1 and 2 period flow were used to calculate flow changes in regularly menstruating age groups. Period symptoms (had a period, spotting, …
