# Supplementary material for: Investigating trends in those who experience menstrual bleeding changes after SARS-CoV-2 vaccination
Source: Sci Adv. 2022 Jul 15;8(28):eabm7201. doi: 10.1126/sciadv.abm7201 (PMC9286513; doi:10.1126/sciadv.abm7201)
Supplement: Supplementary file 2 — Tables S1 to S9 [file sciadv.abm7201_tables_s1_to_s9.zip › sciadv.abm7201_table_s3.xlsx]

## Sheet: Table S3
Table S3. Menstrual changes and vaccine symptoms reported after each vaccine dose (abbreviated reporting).
	Full sample		18-24		25-34		35-45		46-54		55+
Dose 1	N=39,129		N=6,332		N=14,797		N=13,096		N=4,304		N=600
Vaccine symptoms
any side effects	34397	0.879067	5548	0.876184	13253	0.895655	11498	0.877978	3613	0.839452	485	0.808333
arm-soreness	34291	0.876358	5636	0.890082	13354	0.90248	11333	0.865379	3517	0.817147	451	0.751667
fatigue	18468	0.471977	3172	0.500948	7152	0.483341	6085	0.464646	1813	0.421236	246	0.41
headache	10745	0.274605	1980	0.312697	4177	0.282287	3443	0.262905	1021	0.237221	124	0.206667
fever	4211	0.107618	839	0.132502	1755	0.118605	1230	0.0939218	339	0.0787639	48	0.08
nausea	3557	0.0909044	759	0.119867	1410	0.0952896	1071	0.0817807	282	0.0655204	35	0.0583333
other	3828	0.0978303	402	0.063487	1270	0.0858282	1517	0.115837	550	0.127788	89	0.148333
Period changes & symptoms
Period flowa
lighter	3103	0.0793018	470	0.0742262	1233	0.0833277	1112	0.0849114	284	0.0659851	-	-
no change	18667	0.477063	2842	0.448831	7382	0.498885	6968	0.532071	1451	0.337128	-	-
heavier	6087	0.155562	782	0.1235	2173	0.146854	2459	0.187767	662	0.15381	-	-
Symptoms						0		0		0
had a period	29867	0.763296	4729	0.746841	11483	0.776036	10688	0.816127	2823	0.655901	144	0.24
spotting	10109	0.258351	1733	0.273689	4018	0.271542	3289	0.251145	957	0.222351	112	0.186667
other menstrual bleeding	4476	0.114391	661	0.10439	1636	0.110563	1561	0.119197	551	0.12802	67	0.111667
no period symptoms	5086	0.12998	908	0.143399	1827	0.123471	1269	0.0968998	806	0.187268	276	0.46
Dose 2	N=35,660		N=5,698		N=13,537		N=11,970		N=3,898		N=557
Vaccine symptoms
any side effects	32775	0.919097	5223	0.916637	12535	0.925981	11024	0.920969	3526	0.904566	467	0.83842
arm-soreness	30298	0.849635	4962	0.870832	11660	0.861343	10134	0.846617	3135	0.804259	407	0.7307
fatigue	27149	0.761329	4331	0.760091	10551	0.779419	9123	0.762155	2802	0.71883	342	0.614004
headache	19413	0.544391	3349	0.58775	7716	0.569993	6248	0.521972	1866	0.478707	234	0.420108
fever	13818	0.387493	2342	0.411021	5608	0.414272	4377	0.365664	1354	0.347358	137	0.245961
nausea	8793	0.246579	1708	0.299754	3545	0.261875	2665	0.22264	784	0.201129	91	0.163375
other	8367	0.234633	840	0.14742	3063	0.226269	3251	0.271596	1084	0.278091	129	0.231598
Period changes & symptoms
Period flowa
lighter	3167	0.088811	494	0.0866971	1283	0.0947773	1120	0.0935673	263	0.0674705	-	-
no change	10811	0.303169	1696	0.297648	4475	0.330575	3905	0.326232	723	0.18548	-	-
heavier	8454	0.237072	1110	0.194805	2954	0.218217	3449	0.288137	922	0.236532	-	-
Symptoms
had a period	25335	0.71046	4022	0.705862	9654	0.713157	8905	0.743943	2585	0.663161	169	0.303411
spotting	9824	0.275491	1639	0.287645	3893	0.287582	3161	0.264077	968	0.248332	163	0.292639
other menstrual bleeding	5269	0.147757	750	0.131625	1862	0.137549	1837	0.153467	721	0.184967	99	0.177738
no period symptoms	4326	0.121312	789	0.13847	1699	0.125508	1238	0.103425	470	0.120575	130	0.233393
Note. a = Non-menstruating individuals were not asked these items. Dose 1 and dose 2 sample sizes differ because Johnson&Johnson vaccine did not have a second dose, so they do not report on any dose 2 items. Dose 1 and 2 period flow were used to calculate flow changes in regularly menstruating age groups. Symptoms (had a period, spotting, and other menstrual bleeding) were used to calculate wheth…
