# Supplementary material for: Investigating trends in those who experience menstrual bleeding changes after SARS-CoV-2 vaccination
Source: Sci Adv. 2022 Jul 15;8(28):eabm7201. doi: 10.1126/sciadv.abm7201 (PMC9286513; doi:10.1126/sciadv.abm7201)
Supplement: Supplementary file 2 — Tables S1 to S9 [file sciadv.abm7201_tables_s1_to_s9.zip › sciadv.abm7201_table_s4.xlsx]

## Sheet: Table S4
Table S4. Subgroups demographics and background.
	Regularly cycling	Premenopausal non-menstruating	Postmenopausal non-menstruating
Age	32.27 (7.19)	29.65 (6.89)	60.32 (5.14)
Gender (binary)
woman-only	19611	1343	234
gender diverse	1769	472	<10
Gender (select all)
Woman	20136	1397	235
Nonbinary	1227	274	<10
Genderqueer or non-conforming	620	140	<10
Transgender	324	254	0
Man	163	194	0
Two-spirit	25	<10	0
not listed	84	22	0
Race (binary)
white-only	17859	1575	222
racially diverse	3521	240	16
Race (select all)
White	18706	1675	224
Black or African American	771	55	<10
Asian	1407	93	<10
American Indian or Alaskan Native	301	30	<10
Native Hawaiian or Other Pacific Islander	72	<10	0
other	714	30	<10
Ethnicity (binary)
Non-Hispanic or Latinx	16895	1517	173
other	4485	298	65
Ethnicity (select all)	0	0
Non-Hispanic or Latinx	17126	1536	177
Hispanic or Latinx	1870	126	<10
other	1384	69	30
IUDs
hormonal	1043	1121	-
copper/non-hormonal	1049	15	<10
unknown	16	<10
Hormonal Treatments
Hormonal Contraceptive	3897	533	-
Other Hormonal Treatments	1228	339	-
Medical history
Past pregnancy	7689	397	187
Parity	6313	320	168
Reproductive conditions
Menorrhagia or heavy bleeding	3016	471	77
Endometriosis	787	113	13
PCOS	1441	168	11
Fibroids	970	47	56
Adenomyosis	118	<10	<10
other	1356	130	25
N	21380	1815	238
