# Supplementary material for: Investigating trends in those who experience menstrual bleeding changes after SARS-CoV-2 vaccination
Source: Sci Adv. 2022 Jul 15;8(28):eabm7201. doi: 10.1126/sciadv.abm7201 (PMC9286513; doi:10.1126/sciadv.abm7201)
Supplement: Supplementary file 2 — Tables S1 to S9 [file sciadv.abm7201_tables_s1_to_s9.zip › sciadv.abm7201_table_s5.xlsx]

## Sheet: Table S5
Table S5. Menstrual changes and vaccine symptoms reported after each vaccine dose.
	Regularly cycling	Premenopausal non-menstruating	Postmenopausal non-menstruating
Dose 1
Vaccine symptoms
any side effects	18725	1628	189
arm-soreness	19199	1600	181
fatigue	9565	842	98
headache	5160	474	39
fever	1541	138	18
nausea	1564	167	<10
other	1631	138	31
Period changes & symptoms
Period flowa
lighter	1966	0	-
no change	14567	0	-
heavier	4120	0	-
Symptoms
had a period	19911	314	24
spotting	5299	544	38
other menstrual bleeding	2425	126	19
typical period symptoms (e.g., cramping, bloating)	12760	619	39
chest-sorenessb	4342	180	19
hot flashesb	1731	104	28
other	561	36	<10
no period symptoms	1021	874	137
Symptom timing
cycling at dose	2584	17	0
1-3 days	2652	254	19
4-7 days	3734	154	22
8-14 days	5266	173	18
14+ days	6085	518	50
Dose 2
Vaccine symptoms
any side effects	19640	1708	200
arm-soreness	18322	1557	181
fatigue	16403	1435	136
headache	11756	1021	94
fever	8483	710	52
nausea	5285	494	28
other	4907	402	47
Period changes & symptoms
Period flowa
lighter	2409	0	-
no change	9112	0	-
heavier	6828	0	-
Symptoms
had a period	17780	543	52
spotting	5565	746	74
other menstrual bleeding	3107	208	39
typical period symptoms (e.g., cramping, bloating)	11842	868	88
chest-sorenessa	4286	259	39
hot flashesa	2028	158	41
other	1454	91	19
no period symptoms	1622	512	59
Symptom timing
cycling at dose	2366	46	<10
1-3 days	3597	403	40
4-7 days	3418	240	37
8-14 days	4481	233	34
14+ days	5088	421	58
Key Variables
Flow change
heavier	7429	0	-
not heavier	2529	0	-
no change	7684	0	-
Breakthrough bleeding
none	0	622	81
only dose 1	0	146	22
only dose 2	0	490	91
after both	0	557	44
N	21380	1815	238
