# Supplementary material for: Investigating trends in those who experience menstrual bleeding changes after SARS-CoV-2 vaccination
Source: Sci Adv. 2022 Jul 15;8(28):eabm7201. doi: 10.1126/sciadv.abm7201 (PMC9286513; doi:10.1126/sciadv.abm7201)
Supplement: Supplementary file 2 — Tables S1 to S9 [file sciadv.abm7201_tables_s1_to_s9.zip › sciadv.abm7201_table_s6.xlsx]

## Sheet: Table S6
Table S6. Menstrual and medical history related to changes in flow across regularly cycling subgroups.
	No diagnosed reproductive conditions					Diagnosed reproductive conditions
		Flow change					Flow change				Chi-square results		Effect size
Spontaneously menstruating	Heavier	Not heavier	No change	N		Heavier	Not heavier	No change	N	df	χ2	p	φc	φc 95% CI
Usual period flow
heavy	0.368252	0.189589	0.442159	1556		0.435294	0.154622	0.410084	1190
light	0.459488	0.101279	0.439232	938		0.47907	0.106977	0.413953	215	4	61.069	1.729e-12	0.057	[0.044, 0.074]
moderate	0.41062	0.125941	0.463439	7043		0.473716	0.141577	0.384707	1674	4	6.782	.1479	0.033	[0.019, 0.063]
Vaccine type
Pfizer	0.396457	0.133987	0.469556	5814		0.453591	0.141436	0.404972	1810	2	7.767	.0206	0.029	[0.011, 0.050]
Moderna	0.42555	0.129751	0.444698	3499		0.469787	0.140426	0.389787	1175	2	0.823	.6626	0.017	[0.006, 0.056]
Vaccine symptoms
fever	0.431498	0.147371	0.421131	4051		0.483704	0.128889	0.387407	1350	2	40.114	1.947e-09	0.065	[0.047, 0.086]
no fever	0.391281	0.123553	0.485166	5528		0.440891	0.15534	0.403769	1751	2	7.263	.0265	0.048	[0.019, 0.084]
fatigue	0.420338	0.137362	0.4423	7877		0.470766	0.144851	0.384383	2651	2	44.508	2.164e-10	0.068	[0.050, 0.089]
no fatigue	0.352526	0.116334	0.53114	1702		0.393333	0.137778	0.468889	450	2	12.079	.0024	0.062	[0.032,0.101]
Medical history
parous	0.461671	0.116022	0.422307	2896		0.470173	0.144427	0.3854	1274	2	50.198	1.258e-11	0.072	[0.051, 0.093]
not parous	0.385156	0.141254	0.47359	6683		0.452107	0.143404	0.404488	1827	2	1.228	.5412	0.02	[0.006, 0.059]
PPH following birth	0.464052	0.117647	0.418301	306		0.457627	0.163842	0.378531	177	2	0.033	.9838	0.003	[0.005, 0.054]
no PPH following birth	0.46127	0.115414	0.423315	2582		0.472578	0.140768	0.386655	1094	2	0.662	.7183	0.023	[0.006, 0.091]
pregnant	0.467222	0.118746	0.414031	3478		0.476618	0.14606	0.377322	1561	2	78.939	< 2.2E-16	0.091	[0.070, 0.111]
not pregnant	0.374508	0.142224	0.483268	6096		0.442208	0.141558	0.416234	1540	2	5.066	.0794	0.04	[0.014, 0.076]
vaginal bleeding following pregnancy	0.466019	0.122573	0.411408	824		0.450094	0.148776	0.40113	531	2	0.225	.8937	0.008	[0.004, 0.048]
no vaginal bleeding following pregnancy	0.46773	0.116553	0.415718	2634		0.488235	0.145098	0.366667	1020	2	2.197	.3333	0.038	[0.010, 0.094]
Race
White-only identifying	0.40822	0.12843	0.46335	7981		0.453416	0.142857	0.403727	2576	2	12.560	.0019	0.036	[0.016, 0.058]
Racially diverse	0.408636	0.159575	0.43179	1598		0.489524	0.148571	0.361905	525	2	3.260	.1960	0.032	[0.010, 0.071]
Ethnicity
Non-Hispanic/Latinx	0.400374	0.126554	0.473072	7483		0.455175	0.141402	0.403423	2454	2	34.815	2.754e-08	0.06	[0.042, 0.081]
Hispanic/Latinx or other	0.436546	0.158874	0.40458	2096		0.476043	0.153014	0.370943	647	2	2.327	.3124	0.027	[0.007, 0.069]
N	3911	1280	4388			1425	446	1230
Menstruating on hormonal contraceptives
Usual period flow
heavy	0.393939	0.160173	0.445887	231		0.443149	0.169096	0.387755	343
light	0.453023	0.125581	0.421395	1075		0.472574	0.13924	0.388186	474	4	19.556	.0006	0.055	[0.037, 0.083]
moderate	0.391441	0.180063	0.428497	1916		0.422864	0.177581	0.399556	901	4	4.692	.3203	0.037	[0.021, 0.078]
Vaccine type
Pfizer	0.405321	0.166406	0.428273	1917		0.429543	0.164237	0.40622	1029	2	2.102	.3496	0.026	[0.007, 0.064]
Moderna	0.42526	0.14948	0.42526	1251		0.458084	0.167665	0.374252	668	2	1.829	.4007	0.033	[0.009, 0.088]
Vaccine symptoms
fever	0.441263	0.16373	0.395007	1362		0.467974	0.177778	0.354248	765	2	10.845	.0044	0.058	[0.031, 0.094]
no fever	0.390933	0.157867	0.4512	1875		0.417708	0.154167	0.428125	960	2	9.763	.0076	0.075	[0.030, 0.128]
fatigue	0.42579	0.155768	0.418442	2722		0.457604	0.166218	0.376178	1486	2	13.318	.0013	0.064	[0.032, 0.099]
no fatigue	0.339806	0.184466	0.475728	515		0.330544	0.154812	0.514644	239	2	17.701	.0001	0.101	[0.056, 0.150]
Medical history
parous	0.46225	0.158706	0.379045	649		0.494062	0.15677	0.349169	421	2	9.433	.0089	0.054	[0.022, 0.091]
not parous	0.399536	0.160742	0.439722	2588		0.422546	0.167178	0.410276	1304	2	6.915	.0315	0.063	[0.025, 0.111]
PPH following birth	0.428571	0.15873	0.412698	63		0.384615	0.205128	0.410256	39	2	0.364	.8335	0.024	[0.010, 0.113]
no PPH following birth	0.464957	0.158974	0.376068	585		0.503958	0.153034	0.343008	379	2	2.088	.3521	0.071	[0.016, 0.180]
pregnant	0.47246	0.156671	0.370869	817		0.50495	0.158416	0.336634	505	2	17.960	.0001	0.075	[0.042, 0.109]
not pregnant	0.391808	0.161357	0.446835	2417		0.413454	0.16735	0.419196	1219	2	13.125	.0014	0.087	[0.048, 0.138]
vaginal bleeding following pregnancy	0.454128	0.160551	0.385321	218		0.482955	0.176136	0.340909	176	2	0.437	.8037	0.023	[0.008, 0.107]
no vaginal bleeding following pregnancy	0.479933	0.155518	0.364548	598		0.516717	0.148936	0.334346	329	2	0.809	.6673	0.040	[0.013, 0.142]
Race
White-only identifying	0.406889	0.156441	0.43667	2787		0.428865	0.163475	0.407661	1462	2	7.116	.0285	0.047	[0.019, 0.084]
Racially diverse	0.444444	0.184444	0.371111	450		0.501901	0.171103	0.326996	263	2	6.450	.0398	0.061	[0.022, 0.110]
Ethnicity
Non-Hispanic/Latinx	0.405192	0.153123	0.441686	2658		0.43659	0.158697	0.404712	1443	2	13.483	.0012	0.065	[0.034, 0.101]
Hispanic/Latinx or other	0.443869	0.193437	0.362694	579		0.457447	0.195036	0.347518	282	2	4.077	.1302	0.049	[0.015, 0.100]
N	1334	519	1384			759	284	682
Note: These proportions are calculated without inclusion of missing or omitted categories in the total sample size in each flow change condition displayed at the bottom (displayed percentages should equal 100%). Independent variables are displayed in the rows, and the dependent variable is displayed in the columns. The column N reported is the total N per level of the independent variable used in…
