# Supplementary material for: Investigating trends in those who experience menstrual bleeding changes after SARS-CoV-2 vaccination
Source: Sci Adv. 2022 Jul 15;8(28):eabm7201. doi: 10.1126/sciadv.abm7201 (PMC9286513; doi:10.1126/sciadv.abm7201)
Supplement: Supplementary file 2 — Tables S1 to S9 [file sciadv.abm7201_tables_s1_to_s9.zip › sciadv.abm7201_table_s7.xlsx]

## Sheet: Table S7
Table S7. Proportion comparisons between premenopausal regular-cycling reproductive condition diagnoses and those without diagnosed reproductive conditions.
			Flow change			Chi-square results
	Total N	Heavier	Not heavier	No change	df	N	χ2	p	OR	95%CI
Non-diagnosed	15555	0.409	0.141	0.45
Endometriosis	787	0.511	0.145	0.344	2	13477	32.075	1.084e-07	1.51	[1.29, 1.77]
PCOS	1441	0.462	0.146	0.392	2	14009	15.8	0.0003707	1.24	[1.10, 1.40]
Menorrhagia	3016	0.443	0.155	0.402	2	15314	20.022	4.49e-05	1.15	[1.05, 1.25]
Fibroids	970	0.491	0.15	0.359	2	13608	26.725	1.573e-06	1.39	[1.20, 1.61]
Adenomyosis	118	0.549	0.275	0.176	2	12,918	12.726	0.001725	1.76	[1.17, 2.66]
Note. The reproductive conditions are compared to the non-diagnosed portion of the sample.
