# Supplementary material for: Investigating trends in those who experience menstrual bleeding changes after SARS-CoV-2 vaccination
Source: Sci Adv. 2022 Jul 15;8(28):eabm7201. doi: 10.1126/sciadv.abm7201 (PMC9286513; doi:10.1126/sciadv.abm7201)
Supplement: Supplementary file 2 — Tables S1 to S9 [file sciadv.abm7201_tables_s1_to_s9.zip › sciadv.abm7201_table_s8.xlsx]

## Sheet: Table S8
Table S8. Vaccine and medical history related to breakthrough bleeding across pre-menopause non-menstruating groups.
	LARC			Gender-Affirming
	Breakthrough Bleeding			Breakthrough Bleeding				Chi-square results		Effect size
	Yes	No	N	Yes	No	N	df	χ2	p	φc	φc 95% CI
Vaccine type
Pfizer	0.701492	0.298507	938	0.393258	0.606742	178	1	0.016	.899	0.004	[0.001, 0.063]
Moderna	0.705986	0.294014	568	0.377778	0.622222	90	1	0.013	.910	0.015	[0.002, 0.137]
Vaccine symptoms
fever	0.729071	0.270929	657	0.431193	0.568807	109	1	3.023	.082	0.046	[0.004, 0.100]
no fever	0.686937	0.313063	888	0.354037	0.645963	161	1	1.324	.250	0.078	[0.004, 0.194]
fatigue	0.703364	0.296636	1308	-	-	233	1	0.050	.823	0.008	[0.001, 0.059]
no fatigue	0.71308	0.28692	237	-	-	37
Medical history
parous	0.78481	0.21519	316	-	-	4	1	11.729	.0006	0.089	[0.036, 0.132]
not parous	0.684296	0.315704	1229	-	-	266
pregnant	0.795866	0.204134	387	-	-	10	1	20.061	7.502e-06	0.116	[0.069, 0.163]
not pregnant	0.674157	0.325843	1157	-	-	260
Race
White-only identifying	0.698519	0.301482	1350	0.36	0.64	225	1	1.830	.176	0.037	[0.002, 0.082]
Racially diverse	0.748718	0.251282	195	0.511111	0.488889	45	1	3.006	.083	0.116	[0.009, 0.242]
Ethnicity
Non-Hispanic/Latinx	0.693909	0.306091	1297	0.363636	0.636364	220	1	4.331	.037	0.055	[0.008, 0.103]
Hispanic/Latinx or other	0.762097	0.237903	248	0.48	0.52	50	1	1.864	.172	0.093	[0.007, 0.220]
N	1089	456		104	166
Note: Associations with breakthrough bleeding were investigated on the binary outcome. The N at the bottom of the table corresponds to total individuals in each breakthrough condition. The N within the column corresponds to the number of individuals in each level of the independent variables that were included in the chi-square tests of independence. Alpha thresholds for LARC were p<.001 and for …
