# Supplementary material for: Investigating trends in those who experience menstrual bleeding changes after SARS-CoV-2 vaccination
Source: Sci Adv. 2022 Jul 15;8(28):eabm7201. doi: 10.1126/sciadv.abm7201 (PMC9286513; doi:10.1126/sciadv.abm7201)
Supplement: Supplementary file 2 — Tables S1 to S9 [file sciadv.abm7201_tables_s1_to_s9.zip › sciadv.abm7201_table_s9.xlsx]

## Sheet: Table S9
Table S9. Contingency table of menstrual changes in all regularly cycling individuals (N=21,380).
			Dose 1
		Heavier	Lighter	NA	Same
	Heavier	2416	327	366	3719	6828
	Ligher	185	794	101	1329	2409
Dose 2	NA	737	439	20	1835	3031
	Same	782	406	240	7684	9112
		4120	1966	727	14567
